# Supplementary material for: SEAseq: a portable and cloud-based chromatin occupancy analysis suite
Source: BMC Bioinformatics. 2022 Feb 23;23:77. doi: 10.1186/s12859-022-04588-z (PMC8864840; doi:10.1186/s12859-022-04588-z)
Supplement: Supplementary file 1 — Additional file 1. SEAseq Docker images. List of Docker images built for SEAseq. [file 12859_2022_4588_MOESM1_ESM.xls]

## Sheet: SEAseq Docker Containers
Software	Version	Docker image	Description
SEAseq	2.1	abralab/seaseq:v2.0.0	Single-End Analysis SEQuencing pipeline custom scripts, dependencies and settings. (https://github.com/stjude/seaseq)
BamToGff	1.2.1	abralab/bamtogff:v1.2.1	BAMToGFF (https://github.com/stjude/BAM2GFF)
BEDOPS	2.4.37	abralab/bedops:v2.4.37	BEDOPS (http://bedops.readthedocs.io/)
BEDTools	2.25.0	abralab/bedtools:v2.25.0	BedTools (https://bedtools.readthedocs.io/)
Bowtie	1.2.3	abralab/bowtie:v1.2.3	bowtie (http://bowtie-bio.sourceforge.net)
FASTQC	0.11.9	abralab/fastqc:v0.11.9	FastQC tool (https://www.bioinformatics.babraham.ac.uk/projects/fastqc/)
igvtools	2.8.2	abralab/igvtools:v2.8.2	igvtools (https://software.broadinstitute.org/software/igv/igvtools)
MACS	1.4.2	abralab/macs:v1.4.2	MACS (http://github.com/macs3-project/MACS)
MEME Suite	5.3.3	abralab/memesuite:v5.3.3	MEME Suite (http://meme-suite.org/)
ROSE	1.3.0	abralab/rose:v1.3.0	Rank Ordering of Super-enhancers (https://github.com/stjude/ROSE)
SAMTools	1.9	abralab/samtools:v1.9	SAMtools (http://samtools.sourceforge.net/)
Sicer2	1.0.2	abralab/sicer:v1.0.2	SICER2 (https://zanglab.github.io/SICER2/)
SPP	1.16.0	abralab/spp:v1.16.0	SPP (http://www.encodeproject.org/software/spp)
SRAToolkit	2.9.6	abralab/sratoolkit:v2.9.6	SRA-Tools (https://ncbi.github.io/sra-tools/)
wigToBigWig	4	abralab/wigtobigwig:v4	wigToBigWig (https://www.encodeproject.org/software/wigtobigwig/)
